# Supplementary material for: Non-coding RNA mediates the defense-associated reverse transcriptase (DRT) anti-phage oligomerization transition
Source: EMBO J. 2025 Aug 20;44(19):5429–42. doi: 10.1038/s44318-025-00544-8 (PMC12489045; doi:10.1038/s44318-025-00544-8)
Supplement: Supplementary file 3 — Source data Fig. 1 [file 44318_2025_544_MOESM3_ESM.zip]

Archive with 18 entries (14 files):
- Figure 1/
- Figure 1/.DS_Store
- __MACOSX/Figure 1/._.DS_Store
- Figure 1/1F/
- Figure 1/1D/
- Figure 1/1C/
- Figure 1/1F/1F.tif
- __MACOSX/Figure 1/1F/._1F.tif
- Figure 1/1F/.DS_Store
- __MACOSX/Figure 1/1F/._.DS_Store
- Figure 1/1D/1D.tif
- __MACOSX/Figure 1/1D/._1D.tif
- Figure 1/1D/.DS_Store
- __MACOSX/Figure 1/1D/._.DS_Store
- Figure 1/1C/1C.tif
- __MACOSX/Figure 1/1C/._1C.tif
- Figure 1/1C/.DS_Store
- __MACOSX/Figure 1/1C/._.DS_Store
