# Supplementary material for: Non-coding RNA mediates the defense-associated reverse transcriptase (DRT) anti-phage oligomerization transition
Source: EMBO J. 2025 Aug 20;44(19):5429–42. doi: 10.1038/s44318-025-00544-8 (PMC12489045; doi:10.1038/s44318-025-00544-8)
Supplement: Supplementary file 4 — Source data Fig. 3 [file 44318_2025_544_MOESM4_ESM.zip]

Archive with 13 entries (10 files):
- Figure 3/
- Figure 3/3E/
- Figure 3/.DS_Store
- __MACOSX/Figure 3/._.DS_Store
- Figure 3/3F/
- Figure 3/3E/.DS_Store
- __MACOSX/Figure 3/3E/._.DS_Store
- Figure 3/3E/3E.tif
- __MACOSX/Figure 3/3E/._3E.tif
- Figure 3/3F/.DS_Store
- __MACOSX/Figure 3/3F/._.DS_Store
- Figure 3/3F/3F.tif
- __MACOSX/Figure 3/3F/._3F.tif
