# Supplementary material for: Non-coding RNA mediates the defense-associated reverse transcriptase (DRT) anti-phage oligomerization transition
Source: EMBO J. 2025 Aug 20;44(19):5429–42. doi: 10.1038/s44318-025-00544-8 (PMC12489045; doi:10.1038/s44318-025-00544-8)
Supplement: Supplementary file 5 — Source data Fig. 5 [file 44318_2025_544_MOESM5_ESM.zip]

Archive with 8 entries (6 files):
- Figure 5/
- Figure 5/5F/
- Figure 5/.DS_Store
- __MACOSX/Figure 5/._.DS_Store
- Figure 5/5F/.DS_Store
- __MACOSX/Figure 5/5F/._.DS_Store
- Figure 5/5F/5F.tif
- __MACOSX/Figure 5/5F/._5F.tif
