# Supplementary material for: Non-coding RNA mediates the defense-associated reverse transcriptase (DRT) anti-phage oligomerization transition
Source: EMBO J. 2025 Aug 20;44(19):5429–42. doi: 10.1038/s44318-025-00544-8 (PMC12489045; doi:10.1038/s44318-025-00544-8)
Supplement: Supplementary file 6 — Source data Fig. 6 [file 44318_2025_544_MOESM6_ESM.zip]

Archive with 13 entries (10 files):
- Figure 6/
- Figure 6/.DS_Store
- __MACOSX/Figure 6/._.DS_Store
- Figure 6/6D/
- Figure 6/6C/
- Figure 6/6D/.DS_Store
- __MACOSX/Figure 6/6D/._.DS_Store
- Figure 6/6D/6D.tif
- __MACOSX/Figure 6/6D/._6D.tif
- Figure 6/6C/.DS_Store
- __MACOSX/Figure 6/6C/._.DS_Store
- Figure 6/6C/6C.tif
- __MACOSX/Figure 6/6C/._6C.tif
